# Supplementary material for: Strain imaging to assess early effects of successful percutaneous balloon mitral valvotomy on left atrium mechanics
Source: Egypt Heart J. 2019 Nov 21;71:25. doi: 10.1186/s43044-019-0021-3 (PMC6872685; doi:10.1186/s43044-019-0021-3)
Supplement: Supplementary file 1 — Additional file 1: Raw data from patients with mitral stenosis before and balloon mitral valvotomy and in controls. [file 43044_2019_21_MOESM1_ESM.xlsx]

## Sheet: Sheet1
H.NO	NAME	SEX	AGE	BMI	SR	AF	PRE_MVA	POST_MVA	Delta MVA	PRE_SBP	PRE_DBP	POST_SBP	POST_DBP	PRE_AOMAX	PRE_AOMIN	POST_AOMAX	POST _AOMIN	PRE_AOSTRAIN	POST_AOSTRAIN	2.92588e-10	PRE_ASI	pre	post		POST_ASI	PRE_LASTRAIN	POST_LASTRAIN	PRE_MMG	POST_MMG	DELTA_MMG	DELTA_AORTIC STRAIN	DELTA ASI	PRE_PAP	POST_PAP	delta pap	DELTA_MVA	PRE_PWIVRT	POST_PWIVRT	PRE_TDIIVRT	POST_TDIIVRT	DELTA_IVRT	SVR	PVR	3M_AOMAX	3M_AOMIN	3M_MVA	3M_MMG	3M_PAP	3M_SVR
2744489	NAVEENA	F	38		Y	N	1.2	2	0.8	86	60	110	72	2.83	2.65	2.73	2.48	6.79	10.08		3.05	5.26	4.25		2.73	24.6	26.1	10	5	-5	3.29	-1.52	45	36	-9
2729260	SHARADA	F	37		Y	N	0.7	1.7	1	100	68	110	70	2.15	1.93	2.39	2.13	11.3	12.2		2.56	3.5	3.76		2.56	19.2	22.3	18	8	-10	0.9	-1.2	50	38	-12
2724006	HAJIRA	F	39		Y	N	1	1.8	0.8	104	70	92	70	2.2	2	2.36	2.07	10	14.01		2.69	4.08	1.93		2.24	12.4	18.7	35	19	-16	4.01	-2.15	55	40	-15
2724899	VANAJA	F	29		Y	N	0.8	2.1	1.3	120	74	100	70	2.46	2.32	2.58	2.41	6.01	7.05		3.87	8.04	5.1	1.39127e-07	3	29.3	31	26	20	-6	1.04	-2.1	38	30	-8
2708198	PRABHAVATHI	F	39		Y	N	1	1.75	0.75	112	62	100	60	2.28	2.07	2.71	2.3	10.14	17.83		2.89	5.87	2.85		2.23	24.22	30.06	22	14	-8	7.69	-3.02	38	31	-7									2.34	2	1.75	9	36
2735714	CHAITRA	F	20		Y	N	1.1	1.9	0.8	116	70	100	64	2.38	2.11	2.38	2.04	12.8	16.67		2.57	4.1	3.05		2.24	15.23	18.2	16	11	-5	3.87	-1.05	58	45	-13
2747143	SABEETHA	F	34		Y	N	1.1	1.8	0.7	136	92	128	88	2.12	1.92	2.22	1.82	10.42	21.98		2.65	3.9	1.77		1.89	13	17.73	20	11	-9	11.56	-2.13	50	38	-12
2637085	RATHNA	F	48		N	Y	1.1	1.7	0.6	86	60	110	72	2.09	1.89	2.15	1.83	10.58	17.49		2.61	3.6	2.49		2.17	5.33	8.36	15	12	-3	6.91	-1.11	40	35	-5
2691440	LALITHA	F	27		Y	N	1.2	2	0.8	110	70	120	82	2.2	2	2.4	2.1	10	14.28		2.75	4.5	2.72		2.34	21.16	23.3	13	7	-6	4.28	-1.78	57	31	-26									2.61	2.33	2	6	30
2762519	CHANDRU	M	44		Y	N	1.1	1.9	0.8	98	76	102	78	2.97	2.81	2.91	2.74	5.69	6.2		3.14	4.46	4.23		3.2	8.2	13.5	15	8	-7	0.51	-0.23	45	33	-12
2765900	VAGESHAPPA	M	45		Y	N	1	2	1	110	78	102	76	2.68	2.58	2.84	2.61	3.88	8.81		3.59	9.04	3.34		2.72	15.03	13.36	12	5	-7	4.93	-5.7	51	43	-8		106	88	88	63
2784513	velu	M	19		Y	N	0.99	2.3	1.31	108	74	112	74	3.08	2.97	3.04	2.72	3.7	11.76		1.37	10.2	3.54		2.55	10.6	11.7	20	4	-16	8.06	-6.66	45	35	-10		77	85	102	99
2762759	SRINIVAS	M	54		Y	N	0.95	1.64	0.69	130	74	110	72	2.72	2.58	2.69	2.43	5.4	10.69		3.48	10.42	4.23		2.66	10.5	11.6	13	4	-9	5.29	-6.19	50	38	-12		60	92	99	127
2685810	MAHABALA	M	45		N	Y	1.3	1.9	0.6	94	70	100	70	2.86	2.71	2.82	2.61	5.5	8.04		3.19	5.32	4.45		2.88	10.6	12.7	11	7	-4	2.54	-0.87	58	40	-18
2772452	KUDALAIAHA	M	34		Y	N	1	1.99	0.99	102	82	118	78	2.21	2.12	2.3	2.15	4.25	6.97		4.5	5.14	5.99		3.07	9.9	12.3	25	12	-13	2.72	0.85	56	31	-25		72	77	99	106
2796448	SHANHTA	F	35		Y	N	1.2	1.95	0.75	130	92	126	84	2.54	2.33	2.56	2.3	9.01	11.3		2.78	3.84	3.59		3.04	9.93	13.3	16	7	-9	2.29	-0.25	55	41	-14		85	85	120	113				2.63	2.44	1.95	7	41
2798847	GANGAMMA	F	60		N	Y	1.1	1.75	0.65	150	86	136	82	2.66	2.53	2.59	2.29	5.13	13.1		3.53	10.86	3.88		2.54			10	7	-3	7.97	-6.98	48	32	-16
2812984	aboobacher	m	41		y	n	0.82	1.87	1.05	126	86	112	82	2.92	2.8	2.82	2.65	4.28	6.4		3.55	8.88	4.87		3.06	10.4	17.1	14	5	-9	2.12	-4.01	40	35	-5		77	81	113	109
2810855	SAVITHRI	F	42		Y	N	0.8	2.08	1.28	104	72	96	66	2.97	2.72	3.08	2.63	9.19	17.11		2.75	3.96	2.18		1.69	8.16	13.2	15	4	-11	7.92	-1.78	40	33	-7		60	74	88	99
2817528	RATHNAVATHI	F	60		N	Y	0.9	1.8	0.9	112	74	106	70	2.43	2.36	2.77	2.38	2.96	16.3		3.95	13.9	2.57		2.24	5.96	8	16	5	-11	13.34	-11.33	64	57	-7		NA	NA	NA	NA	NA
2805036	SANTOSH	M	22		Y	N	1	1.8	0.8	114	72	108	62	2.42	2.34	2.39	2.22	3.41	7.65		3.84	13.5	7.28		3.13	22.26	24.2	12	4	-8	4.24	-6.22	38	30	-8		65	70	85	89
2755608	JYOTHI RAO	F	36		Y	N	1.5	2	0.5	130	80	116	70	2.48	2.32	2.38	2.09	6.9	13.87		3.16	7.03	3.66		2.48	23.26	24.9	12	5	-7	6.97	-3.37	37	31	-6		67	77	113	110
2712358	avamma	f	61		N	Y	0.9	2	1.1	126	90	138	96	3.2	2.9	3.1	2.7	10.3	14.8		2.61	3.36	2.45		2.27	6.14	13.36	11	7	-4	4.5	-0.91	34	22	-12		NA	NA	NA	NA	NA
2819154	SAROJA	F	24		Y	N	1	2	1	104	76	96	70	2.2	2	2.08	1.72	10	20.9		2.62	3.13	1.57		1.88	11.16	17.78	21	10	-11	10.9	-1.56	52	37	-15		74	81	88	92
2833945	MOHAN	M	48		Y	N	1.1	2.8	1.7	102	70	98	66	2.75	2.67	2.59	2.2	2.99	17.7		3.88	12.97	2.32		8.38	8.23	15.76	20	5	-15	14.71	-10.65	41	37	-4		77	98	63	77
2841203	PADMAVATHI	F	33		Y	N	1	2.06	1.06	136	86	110	74	3.21	3.06	3.31	3.05	4.9	8.5		3.47	9.35	4.66		2.86	8.06	12.5	18	6	-12	3.6	-4.69	68	49	-19		81	102	81	106
2828277	ARUN KUMAR	M	20		Y	N	1.2	1.8	0.6	110	72	118	76	2.86	2.75	2.97	2.63	4	12.9		3.64	10.58	3.4		2.49	21.53	34.3	23	11	-12	8.9	-7.18	51	39	-12		67	92	74	81
2826499	BHASKAR	M	45		N	Y	1.2	2.04	0.84	114	74	108	64	3.26	3.06	3.26	2.87	6.5	13.6		3.17	6.64	3.85		2.52	5.4	8.53	15	8	-7	7.1	-2.79	48	47	-1		NA	NA	NA	NA
2813349	VARIJA	F	48		Y	N	0.9	1.7	0.8	106	70	112	78	3.04	2.86	2.6	2.3	6.29	13		3.18	6.59	2.78		2.4	9.76	15.82	11	7	-4	6.71	-3.81	38	31	-7		77	107	81	92
2860845	savithramma	f	50		y	n	0.9	1.8	0.9	126	72	130	70	2.71	2.59	3.05	2.75	4.63	10.9		4.06	12.08	5.87		2.92	9.16	14.2	11	8	-3	6.27	-6.21	51	49	-2		63	85	77	92
2867130	jayakumar	m	53		y	n	1.37	1.92	0.55	114	72	106	66	3.55	3.4	3.38	3.12	4.41	8.33			10.44	5.64					10	6	-4	3.92	-4.8	34	20	-14		70	77	85	92
2934847	thayamma	f	35		y	n	1	2.3	1.3	112	76	110	72	2.54	2.46	2.5	2.36	3.2	5.93			12.1	7.13					36	10	-26	2.73	-4.97	60	42	-18
			39.5312				1.04469	1.94219	0.8975	113.375	75	110.625	73.25	2.65531	2.49406	2.68594	2.39688	6.705	12.3859			7.395	3.79375	p<0.001				16.9375
			11.7775				0.172084	0.223978	0.267377	14.6568	8.26965	11.5444	7.79992	0.385127	0.392106	0.342843	0.343421	2.9144	4.37211			3.45248	1.46877					6.62808	0.138719	-0.235499	-0.125636	0.242449		0.34134
																																		-0.340373
																													7.67129				47.7586	34.2581
																													3.8442				9.28768	11.9862
[truncated: 5 more columns]

## Sheet: Sheet4
pre MVA
			pre MVA	1.04
			post MVA	1.94
Pre LA strain	13.4
Post LA strain	17.37
				PRE AORTIC STRAIN	6.7
				POST AORTIC STRAIN	12.38
				PRE ASI	7.39
				POST ASI	3.79
				PRE MMG	16.93
				POST MMG	7.67
				PRE PAP	47.7
				POST PAP	34.2

## Sheet: Sheet3
H.NO	SEX	AGE	SR	PRE_MVA	POST_MVA	Delta MVA	PRE_SBP	PRE_DBP	POST_SBP	POST_DBP	PRE_AOMAX	PRE_AOMIN	POST_AOMAX	POST _AOMIN	PRE_AOSTRAIN	POST_AOSTRAIN	DELTA_AORTIC STRAIN	PRE ASI	POST ASI	DELTA ASI	PRE_LASTRAIN	POST_LASTRAIN	PRE_MMG	POST_MMG	DELTA_MMG	PRE_PAP	POST_PAP	delta pap
2744489	F	38	Y	1.2	2	0.8	86	60	110	72	2.83	2.65	2.73	2.48	6.79	10.08	3.29	5.26	4.25	-1.52	24.6	26.1	10	5	-5	45	36	-9
2729260	F	37	Y	0.7	1.7	1	100	68	110	70	2.15	1.93	2.39	2.13	11.3	12.2	0.9	3.5	3.76	-1.2	19.2	22.3	18	8	-10	50	38	-12
2724006	F	39	Y	1	1.8	0.8	104	70	92	70	2.2	2	2.36	2.07	10	14.01	4.01	4.08	1.93	-2.15	12.4	18.7	35	19	-16	55	40	-15
2724899	F	29	Y	0.8	2.1	1.3	120	74	100	70	2.46	2.32	2.58	2.41	6.01	7.05	1.04	8.04	5.1	-2.1	29.3	31	26	20	-6	38	30	-8
2708198	F	39	Y	1	1.75	0.75	112	62	100	60	2.28	2.07	2.71	2.3	10.14	17.83	7.69	5.87	2.85	-3.02	24.22	30.06	22	14	-8	38	31	-7
2735714	F	20	Y	1.1	1.9	0.8	116	70	100	64	2.38	2.11	2.38	2.04	12.8	16.67	3.87	4.1	3.05	-1.05	15.23	18.2	16	11	-5	58	45	-13
2747143	F	34	Y	1.1	1.8	0.7	136	92	128	88	2.12	1.92	2.22	1.82	10.42	21.98	11.56	3.9	1.77	-2.13	13	17.73	20	11	-9	50	38	-12
2637085	F	48	Y	1.1	1.7	0.6	86	60	110	72	2.09	1.89	2.15	1.83	10.58	17.49	6.91	3.6	2.49	-1.11	5.33	8.36	15	12	-3	40	35	-5
2691440	F	27	Y	1.2	2	0.8	110	70	120	82	2.2	2	2.4	2.1	10	14.28	4.28	4.5	2.72	-1.78	21.16	23.3	13	7	-6	57	31	-26
2762519	M	44	Y	1.1	1.9	0.8	98	76	102	78	2.97	2.81	2.91	2.74	5.69	6.2	0.51	4.46	4.23	-0.23	8.2	13.5	15	8	-7	45	33	-12
2765900	M	45	Y	1	2	1	110	78	102	76	2.68	2.58	2.84	2.61	3.88	8.81	4.93	9.04	3.34	-5.7	15.03	13.36	12	5	-7	51	43	-8
2784513	M	19	Y	0.99	2.3	1.31	108	74	112	74	3.08	2.97	3.04	2.72	3.7	11.76	8.06	10.2	3.54	-6.66	10.6	11.7	20	4	-16	45	35	-10
2762759	M	54	Y	0.95	1.64	0.69	130	74	110	72	2.72	2.58	2.69	2.43	5.4	10.69	5.29	10.42	4.23	-6.19	10.5	11.6	13	4	-9	50	38	-12
2685810	M	45	Y	1.3	1.9	0.6	94	70	100	70	2.86	2.71	2.82	2.61	5.5	8.04	2.54	5.32	4.45	-0.87	10.6	12.7	11	7	-4	58	40	-18
2772452	M	34	Y	1	1.99	0.99	102	82	118	78	2.21	2.12	2.3	2.15	4.25	6.97	2.72	5.14	5.99	0.85	9.9	12.3	25	12	-13	56	31	-25
2796448	F	35	Y	1.2	1.95	0.75	130	92	126	84	2.54	2.33	2.56	2.3	9.01	11.3	2.29	3.84	3.59	-0.25	9.93	13.3	16	7	-9	55	41	-14
2798847	F	60	Y	1.1	1.75	0.65	150	86	136	82	2.66	2.53	2.59	2.29	5.13	13.1	7.97	10.86	3.88	-6.98			10	7	-3	48	32	-16
2812984	m	41	y	0.82	1.87	1.05	126	86	112	82	2.92	2.8	2.82	2.65	4.28	6.4	2.12	8.88	4.87	-4.01	10.4	17.1	14	5	-9	40	35	-5
2810855	F	42	Y	0.8	2.08	1.28	104	72	96	66	2.97	2.72	3.08	2.63	9.19	17.11	7.92	3.96	2.18	-1.78	8.16	13.2	15	4	-11	40	33	-7
2817528	F	60	Y	0.9	1.8	0.9	112	74	106	70	2.43	2.36	2.77	2.38	2.96	16.3	13.34	13.9	2.57	-11.33	5.96	8	16	5	-11	64	57	-7
2805036	M	22	Y	1	1.8	0.8	114	72	108	62	2.42	2.34	2.39	2.22	3.41	7.65	4.24	13.5	7.28	-6.22	22.26	24.2	12	4	-8	38	30	-8
2755608	F	36	Y	1.5	2	0.5	130	80	116	70	2.48	2.32	2.38	2.09	6.9	13.87	6.97	7.03	3.66	-3.37	23.26	24.9	12	5	-7	37	31	-6
2712358	f	61	Y	0.9	2	1.1	126	90	138	96	3.2	2.9	3.1	2.7	10.3	14.8	4.5	3.36	2.45	-0.91	6.14	13.36	11	7	-4	34	22	-12
2819154	F	24	Y	1	2	1	104	76	96	70	2.2	2	2.08	1.72	10	20.9	10.9	3.13	1.57	-1.56	11.16	17.78	21	10	-11	52	37	-15
2833945	M	48	Y	1.1	2.8	1.7	102	70	98	66	2.75	2.67	2.59	2.2	2.99	17.7	14.71	12.97	2.32	-10.65	8.23	15.76	20	5	-15	41	37	-4
2841203	F	33	Y	1	2.06	1.06	136	86	110	74	3.21	3.06	3.31	3.05	4.9	8.5	3.6	9.35	4.66	-4.69	8.06	12.5	18	6	-12	68	49	-19
2828277	M	20	Y	1.2	1.8	0.6	110	72	118	76	2.86	2.75	2.97	2.63	4	12.9	8.9	10.58	3.4	-7.18	21.53	34.3	23	11	-12	51	39	-12
2826499	M	45	Y	1.2	2.04	0.84	114	74	108	64	3.26	3.06	3.26	2.87	6.5	13.6	7.1	6.64	3.85	-2.79	5.4	8.53	15	8	-7	48	47	-1
2813349	F	48	Y	0.9	1.7	0.8	106	70	112	78	3.04	2.86	2.6	2.3	6.29	13	6.71	6.59	2.78	-3.81	9.76	15.82	11	7	-4	38	31	-7
2860845	f	50	y	0.9	1.8	0.9	126	72	130	70	2.71	2.59	3.05	2.75	4.63	10.9	6.27	12.08	5.87	-6.21	9.16	14.2	11	8	-3	51	49	-2
2867130	m	53	y	1.37	1.92	0.55	114	72	106	66	3.55	3.4	3.38	3.12	4.41	8.33	3.92	10.44	5.64	-4.8			10	6	-4	34	20	-14
2934847	f	35	y	1	2.3	1.3	112	76	110	72	2.54	2.46	2.5	2.36	3.2	5.93	2.73	12.1	7.13	-4.97			36	10	-26	60	42	-18
